# Supplementary material for: Development and validation of a CRISPR interference system for gene regulation in Campylobacter jejuni
Source: BMC Microbiol. 2022 Oct 5;22:238. doi: 10.1186/s12866-022-02645-4 (PMC9533551; doi:10.1186/s12866-022-02645-4)
Supplement: Supplementary file 3 — Additional file 3. [file 12866_2022_2645_MOESM3_ESM.xlsx]

## Sheet: 1. 81-176 FlgR 
Appendix Table 1A. 81-176 FlgR_559 biological replicate 1
	Product	Tech 1 CT value	Tech 2 CT value	Tech 3 CT value	Mean	∆CT (- respective gyrA)	∆∆CT
	WT FlgR_U	18.54	18.55	18.6	18.5633	-0.383333
	FlgR_559 FlgR_U	19.27	19.29	19.28	19.28	-0.176667	0.206667
	WT FlgR_D	21.73	21.73	21.79	21.75	2.80333
	FlgR_559 FlgR_D	23.96	24.01	24	23.99	4.53333	1.73
	WT FlaA_U	13.67	13.62	13.6	13.63	-5.31667
	FlgR_559 FlaA_U	14.28	14.37	14.37	14.34	-5.11667	0.2
	WT FlaB_D	15.44	15.21	15.27	15.3067	-3.64
	FlgR_559 FlaB_D	17.29	17.3	17.21	17.2667	-2.19	1.45
	WT gyrA	19	18.9	18.94	18.9467
	FlgR_559 gyrA	19.46	19.45	19.46	19.4567
Appendix Table 1B. 81-176 FlgR_559 biological replicate 2
	Product	Tech 1 CT value	Tech 2 CT value	Tech 3 CT value	Mean	∆CT (- respective gyrA)	∆∆CT
	WT FlgR_U	18.76	18.74	18.78	18.76	0.236667
	FlgR_559 FlgR_U	19.96	19.98	19.92	19.9533	1.30667	1.07
	WT FlgR_D	21.67	21.76	21.72	21.7167	3.19333
	FlgR_559 FlgR_D		23.73	23.76	23.745	5.09833	1.905
	WT FlaA_U	13.33	13.18	13.32	13.2767	-5.24667
	FlgR_559 FlaA_U	13.74	13.76	13.83	13.7767	-4.87	0.376667
	WT FlaB_D	14.83	14.78	14.79	14.8	-3.72333
	FlgR_559 FlaB_D	16.44	16.46	16.44	16.4467	-2.2	1.52333
	WT gyrA	18.58	18.44	18.55	18.5233
	FlgR_559 gyrA	18.66	18.65	18.63	18.6467
Appendix Table 1C. 81-176 FlgR_559 biological replicate 3
	Product	Tech 1 CT value	Tech 2 CT value	Tech 3 CT value	Mean	∆CT (- respective gyrA)	∆∆CT
	WT FlgR_U	19.19	19.17	19.12	19.16	0.53
	FlgR_559 FlgR_U	20.49	20.49	20.53	20.5033	1.73667	1.20667
	WT FlgR_D	22.08	22.03	21.99	22.0333	3.40333
	FlgR_559 FlgR_D	26.84	26.87	26.82	26.8433	8.07667	4.67333
	WT FlaA_U	13.61	13.56	13.63	13.6	-5.03
	FlgR_559 FlaA_U	14.4	14.38	14.39	14.39	-4.37667	0.653333
	WT FlaB_D	15.56	15.39	15.37	15.44	-3.19
	FlgR_559 FlaB_D	19.07	19.09	19.03	19.0633	0.296667	3.48667
	WT gyrA	18.58	18.49	18.82	18.63
	FlgR_559 gyrA	18.75	18.77	18.78	18.7667
Appendix Tables 1A, 1B and 1C. Raw CT values and ∆∆CT calculations from RT-qPCR analysis of each 81-176 FlgR_559 biological replicate

## Sheet: 2. M1-Cam FlgR
Appendix Table 2A. M1Cam FlgR_913 biological replicate 1
	Product	Tech 1 CT value	Tech 2 CT value	Tech 3 CT value	Mean	∆CT (- respective gyrA)	∆∆CT
	WT FlgR_U	18.21	18.07	18.16	18.1467	0.613333
	FlgR_913 FlgR_U	18.65	18.63	18.69	18.6567	1.25	0.636667
	WT FlgR_D	20.3	20.33	20.33	20.32	2.78667
	FlgR_913 FlgR_D	25.13		25.18	25.155	7.74833	4.96167
	WT FlaA_U	12.42	12.36	12.48	12.42	-5.11333
	FlgR_913 FlaA_U	13.17	13.16	13.31	13.2133	-4.19333	0.92
	WT FlaB_D	14.47	14.43	14.29	14.3967	-3.13667
	FlgR_913 FlaB_D	17.76	17.72	17.77	17.75	0.343333	3.48
	WT gyrA	17.53	17.57	17.5	17.5333
	FlgR_913 gyrA	17.4	17.4	17.42	17.4067
Appendix Table 2B. M1Cam FlgR_913 biological replicate 2
	Product	Tech 1 CT value	Tech 2 CT value	Tech 3 CT value	Mean	∆CT (- respective gyrA)	∆∆CT
	WT FlgR_U	18.39	18.38	18.48	18.4167	0.45
	FlgR_913 FlgR_U	19.32	19.01	19.08	19.1367	1.3	0.85
	WT FlgR_D	20.62	20.55	20.66	20.61	2.64333
	FlgR_913 FlgR_D	25.64	25.49	25.51	25.5467	7.71	5.06667
	WT FlaA_U	11.58	11.54	11.65	11.59	-6.37667
	FlgR_913 FlaA_U	13.63	13.62		13.625	-4.21167	2.165
	WT FlaB_D	15.89		15.82	15.855	-2.11167
	FlgR_913 FlaB_D	18.54	18.42	18.43	18.4633	0.626667	2.73833
	WT gyrA	17.97	17.97	17.96	17.9667
	FlgR_913 gyrA	17.78	17.84	17.89	17.8367
Appendix Table 2C. M1Cam FlgR_913 biological replicate 3
	Product	Tech 1 CT value	Tech 2 CT value	Tech 3 CT value	Mean	∆CT (- respective gyrA)	∆∆CT
	WT FlgR_U	19.23	19.45	19.27	19.3167	0.276667
	FlgR_913 FlgR_U	19.52	19.6	19.57	19.5633	1.04333	0.766667
	WT FlgR_D	21.74	21.73	21.73	21.7333	2.69333
	FlgR_913 FlgR_D	25.93	25.78	26.84	26.1833	7.66333	4.97
	WT FlaA_U	14	14.04	14.03	14.0233	-5.01667
	FlgR_913 FlaA_U	14.15	14.19	14.21	14.1833	-4.33667	0.68
	WT FlaB_D	16.8	16.72	16.72	16.7467	-2.29333
	FlgR_913 FlaB_D	19.52	19.5		19.51	0.99	3.28333
	WT gyrA	19.01	19.01	19.1	19.04
	FlgR_913 gyrA	18.54	18.52	18.5	18.52
Appendix Tables 2A, 2B and 2C. Raw CT values and ∆∆CT calculations from RT-qPCR analysis of each M1Cam FlgR_913 biological replicate

## Sheet: 3. 81-176 FlaAB
Appendix Table 3A. 81-176 FlaAB_428 biological replicate 1
	Product	Tech 1 CT value	Tech 2 CT value	Tech 3 CT value	Mean	∆CT (- respective gyrA)	∆∆CT
	WT FlaA_U	14.57	14.47	14.48	14.5067	-5.57
	FlaAB_428 FlaA_U	15.45	15.52	15.49	15.4867	-4.97333	0.596667
	WT FlaA_D	17.88	17.86	17.87	17.87	-2.20667
	FlaAB_428 FlaA_D	20.13	20.24	20.37	20.2467	-0.213333	1.99333
	WT FlaB_U	17.67	17.83	17.78	17.76	-2.31667
	FlaAB_428 FlaB_U	21.3	21.16	21.18	21.2133	0.753333	3.07
	WT FlaB_D	22.56	22.93	22.39	22.6267	2.55
	FlaAB_428 FlaB_D	23.17	23.14	23.19	23.1667	2.70667	0.156667
	WT gyrA	20.05	20.09	20.09	20.0767
	FlaAB_428 gyrA	20.49	20.38	20.51	20.46
Appendix Table 3B. 81-176 FlaAB_428 biological replicate 2
	Product	Tech 1 CT value	Tech 2 CT value	Tech 3 CT value	Mean	∆CT (- respective gyrA)	∆∆CT
	WT FlaA_U	13.89	13.89	13.98	13.92	-5.56
	FlaAB_428 FlaA_U	15.21	15.21	15.3	15.24	-4.38333	1.17667
	WT FlaA_D	17.42	17.47	17.46	17.45	-2.03
	FlaAB_428 FlaA_D	19.74	19.8	19.85	19.7967	0.173333	2.20333
	WT FlaB_U	15.75	15.82	16.09	15.8867	-3.59333
	FlaAB_428 FlaB_U	20.01	20.06	20.23	20.1	0.476667	4.07
	WT FlaB_D	21.83	21.77	21.75	21.7833	2.30333
	FlaAB_428 FlaB_D	22.9	22.97	23.02	22.9633	3.34	1.03667
	WT gyrA	19.43	19.45	19.56	19.48
	FlaAB_428 gyrA	19.64	19.62	19.61	19.6233
Appendix Table 3C. 81-176 FlaAB_428 biological replicate 3
	Product	Tech 1 CT value	Tech 2 CT value	Tech 3 CT value	Mean	∆CT (- respective gyrA)	∆∆CT
	WT FlaA_U	14.07	14.1	14.23	14.1333	-5.39333
	FlaAB_428 FlaA_U	15.07	15.14	15.02	15.0767	-5.27	0.123333
	WT FlaA_D	17.53	17.55	17.42	17.5	-2.02667
	FlaAB_428 FlaA_D	19.98	19.96	20.42	20.12	-0.226667	1.8
	WT FlaB_U	16.41	16.49	16.85	16.5833	-2.94333
	FlaAB_428 FlaB_U	21.22	21.13	21.39	21.2467	0.9	3.84333
	WT FlaB_D	21.98	22.01	21.92	21.97	2.44333
	FlaAB_428 FlaB_D	22.67	22.68	22.66	22.67	2.32333	-0.12
	WT gyrA	19.61	19.45	19.52	19.5267
	FlaAB_428 gyrA	20.3	20.39	20.35	20.3467
Appendix Tables 3A, 3B and 3C. Raw CT values and ∆∆CT calculations from RT-qPCR analysis of each 81-176 FlaAB_428 biological replicate

## Sheet: 4. M1-Cam FlaAB
Appendix Table 4A. M1Cam FlaAB_1034 biological replicate 1
	Product	Tech 1 CT value	Tech 2 CT value	Tech 3 CT value	Mean	∆CT (- respective gyrA)	∆∆CT
	WT FlaA_U	13.08	13.05	12.96	13.03	-5.02
	FlaAB_1034 FlaA_U	12.47	12.17	12.07	12.2367	-6.74	-1.72
	WT FlaA_D	16.57	16.59	16.61	16.59	-1.46
	FlaAB_1034 FlaA_D	19.51	19.6	19.54	19.55	0.573333	2.03333
	WT FlaB_U	16.34	16.29	16.33	16.32	-1.73
	FlaAB_1034 FlaB_U	15.82	15.89	16.03	15.9133	-3.06333	-1.33333
	WT FlaB_D	20.94	20.8	20.89	20.8767	2.82667
	FlaAB_1034 FlaB_D	22.4	22.59	22.39	22.46	3.48333	0.656667
	WT gyrA	17.88	17.84	18.43	18.05
	FlaAB_1034 gyrA	19.01	18.96	18.96	18.9767
Appendix Table 4B. M1Cam FlaAB_1034 biological replicate 2
	Product	Tech 1 CT value	Tech 2 CT value	Tech 3 CT value	Mean	∆CT (- respective gyrA)	∆∆CT
	WT FlaA_U	13.1	13.07	13.01	13.06	-5.23
	FlaAB_1034 FlaA_U	13.03	13.12	13.3	13.15	-6.57333	-1.34333
	WT FlaA_D	16.87	16.69	16.64	16.7333	-1.55667
	FlaAB_1034 FlaA_D	19.92	20.05	19.87	19.9467	0.223333	1.78
	WT FlaB_U	16.29	16.43	16.36	16.36	-1.93
	FlaAB_1034 FlaB_U	16.77	16.85	16.88	16.8333	-2.89	-0.96
	WT FlaB_D	20.61	20.65	20.77	20.6767	2.38667
	FlaAB_1034 FlaB_D	23.53	23.68	23.68	23.63	3.90667	1.52
	WT gyrA	18.35	18.25	18.27	18.29
	FlaAB_1034 gyrA	19.59	19.94	19.64	19.7233
Appendix Table 4C. M1Cam FlaAB_1034 biological replicate 3
	Product	Tech 1 CT value	Tech 2 CT value	Tech 3 CT value	Mean	∆CT (- respective gyrA)	∆∆CT
	WT FlaA_U	14.38	14.56	14.44	14.46	-5.24667
	FlaAB_1034 FlaA_U	13.89	14.22	13.8	13.97	-6.28	-1.03333
	WT FlaA_D	17.98	18.06	18.22	18.0867	-1.62
	FlaAB_1034 FlaA_D	20.95	20.77	20.71	20.81	0.56	2.18
	WT FlaB_U	18.45	18.65	18.55	18.55	-1.15667
	FlaAB_1034 FlaB_U	18.28	18.24	18.54	18.3533	-1.89667	-0.74
	WT FlaB_D	22.61	22.68	22.55	22.6133	2.90667
	FlaAB_1034 FlaB_D	24.32	24.28	24.15	24.25	4	1.09333
	WT gyrA	19.71	19.71	19.7	19.7067
	FlaAB_1034 gyrA		20.24	20.25	20.245
Appendix Tables 4A, 4B and 4C. Raw CT values and ∆∆CT calculations from RT-qPCR analysis of each M1Cam FlaAB_1034 biological replicate

## Sheet: 5. M1-Cam FlaA
Appendix Table 5A. M1Cam FlaA_761 biological replicate 1
	Product	Tech 1 CT value	Tech 2 CT value	Tech 3 CT value	Mean	∆CT (- respective gyrA)	∆∆CT
	WT FlaA_U	11.5	11.51	11.4	11.47	-7.35333
	FlaA_761 FlaA_U	14.33	14.26	14.29	14.2933	-5.48	1.87333
	WT FlaA_D	14.99	15.12	15.09	15.0667	-3.75667
	FlaA_761 FlaA_D	18.44	18.44	18.47	18.45	-1.32333	2.43333
	WT gyrA	18.94	18.75	18.78	18.8233
	FlaA_761 gyrA	19.75	19.79	19.78	19.7733
Appendix Table 5B. M1Cam FlaA_761 biological replicate 2
	Product	Tech 1 CT value	Tech 2 CT value	Tech 3 CT value	Mean	∆CT (- respective gyrA)	∆∆CT
	WT FlaA_U	12.63	12.59	12.58	12.6	-6.12333
	FlaA_761 FlaA_U	13.21	13.44		13.325	-6.255	-0.131667
	WT FlaA_D	16.37		16.13	16.25	-2.47333
	FlaA_761 FlaA_D	17.74	17.66	17.72	17.7067	-1.87333	0.6
	WT gyrA	18.71	18.7	18.76	18.7233
	FlaA_761 gyrA		19.57	19.59	19.58
Appendix Table 5C. M1Cam FlaA_761 biological replicate 3
	Product	Tech 1 CT value	Tech 2 CT value	Tech 3 CT value	Mean	∆CT (- respective gyrA)	∆∆CT
	WT FlaA_U	11.2	11.25	11.16	11.2033	-7.40333
	FlaA_761 FlaA_U	13.1	13.24	13.18	13.1733	-5.83333	1.57
	WT FlaA_D	14.99	15.2	15.15	15.1133	-3.49333
	FlaA_761 FlaA_D	17.25	17.57	17.39	17.4033	-1.60333	1.89
	WT gyrA	18.51	18.6	18.71	18.6067
	FlaA_761 gyrA	19.01	18.98	19.03	19.0067
Appendix Table 5D. M1Cam FlaA_761 biological replicate 4
	Product	Tech 1 CT value	Tech 2 CT value	Tech 3 CT value	Mean	∆CT (- respective gyrA)	∆∆CT
	WT FlaA_U	13.02	12.99	12.96	12.99	-6.21667
	FlaA_761 FlaA_U	13.15	12.97	12.95	13.0233	-5.99	0.226667
	WT FlaA_D	16.82	16.75	16.77	16.78	-2.42667
	FlaA_761 FlaA_D	17.18	16.98	16.97	17.0433	-1.97	0.456667
	WT gyrA	19.22	19.26	19.14	19.2067
	FlaA_761 gyrA	19.05	18.9	19.09	19.0133
Appendix Tables 5A, 5B 5C and 5D. Raw CT values and ∆∆CT calculations from RT-qPCR analysis of each M1Cam FlaA_761 biological replicate

## Sheet: 6. M1-Cam FlaB
Appendix Table 6A. M1Cam FlaB_1592 biological replicate 1
	Product	Tech 1 CT value	Tech 2 CT value	Tech 3 CT value	Mean	∆CT (- respective gyrA)	∆∆CT
	WT FlaB_U	17.03		16.78	16.905	-3.175
	FlaB_1592 FlaB_U	18.63	18.98	18.96	18.8567	-2.51667	0.658333
	WT FlaB_D	22.43	22.55	22.64	22.54	2.46
	FlaB_1592 FlaB_D	28.34	28.31	28.46	28.37	6.99667	4.53667
	WT gyrA	20.09	20.07	20.08	20.08
	FlaB_1592 gyrA	21.21	21.3	21.61	21.3733
Appendix Table 6B. M1Cam FlaB_1592 biological replicate 2
	Product	Tech 1 CT value	Tech 2 CT value	Tech 3 CT value	Mean	∆CT (- respective gyrA)	∆∆CT
	WT FlaB_U	16.61	16.52	16.75	16.6267	-3.40333
	FlaB_1592 FlaB_U	17.34	17.7	17.67	17.57	-2.02	1.38333
	WT FlaB_D	21.33	21.19	21.56	21.36	1.33
	FlaB_1592 FlaB_D	26.17	26.08	26.47	26.24	6.65	5.32
	WT gyrA	19.64	20.29	20.16	20.03
	FlaB_1592 gyrA	19.42	19.56	19.79	19.59
Appendix Table 6C. M1Cam FlaB_1592 biological replicate 3
	Product	Tech 1 CT value	Tech 2 CT value	Tech 3 CT value	Mean	∆CT (- respective gyrA)	∆∆CT
	WT FlaB_U	17.13	16.84	16.74	16.9033	-2.68167
	FlaB_1592 FlaB_U	18.84	18.08	18.07	18.33	-1.04	1.64167
	WT FlaB_D	21.72	22.31	22.73	22.2533	2.66833
	FlaB_1592 FlaB_D	26.42	26.36	26.51	26.43	7.06	4.39167
	WT gyrA	19.45	19.72		19.585
	FlaB_1592 gyrA	19.18	19.38	19.55	19.37
Appendix Tables 6A, 6B and 6C. Raw CT values and ∆∆CT calculations from RT-qPCR analysis of each M1Cam FlaB_1592 biological replicate
